# Supplementary material for: Genetic crossroads of cardiovascular disease and its comorbidities: toward holistic therapeutic strategies
Source: BMC Med Genomics. 2025 Nov 26;19:1. doi: 10.1186/s12920-025-02279-1 (PMC12763896; doi:10.1186/s12920-025-02279-1)
Supplement: Supplementary file 1 — Supplementary Material 1: Table S1: List of 19 diseases including cardiovascular diseasesand their comorbidities and their definitions. Table S2: Percentage of sample overlap between FinnGen genome-wide association studiesof the 19 diseases. Table S3: Statistical significanceof the genetic correlation among the 19 cardiovascular diseases and their comorbidities as estimated using Linkage disequilibrium scoreregression. Table S4: Summary of 29 SNPs identified from multitrait GWAS via GenomicSEM, including original GWAS betas, standard errors, p-values, alternate allele frequency, alternate allele frequency among cases, alternate allele frequency among controlsand Q-SNP heterogeneity statistics. Table S5: Standardized factor loadings and standard errors for individual traits in the GenomicSEM model of the genetic latent factor. Table S6: Previously reported GWAS associations for 29 independent SNPs supporting external validity of multivariate GWAS findings. [file 12920_2025_2279_MOESM1_ESM.xlsx]

## Sheet: Supplementary Table 1
	Supplementary Table 1: List of 19 diseases including cardiovascular diseases (CVDs) and their comorbidities and their definitions.
	Diseases	Definition
	Type2 diabetes mellitus	A type of diabetes mellitus that is characterized by insulin resistance or desensitization and increased blood glucose levels.
	Asthma	A bronchial disease that is characterized by chronic inflammation and narrowing of the airways, which is caused by a combination of environmental and genetic factors resulting in recurring periods of wheezing (a whistling sound while breathing), chest tightness, shortness of breath, mucus production and coughing. The symptoms appear due to a variety of triggers such as allergens, irritants, respi…
	Obesity	A disorder involving an excessive amount of body fat.
	Depression	A mood disorder having a clinical course involving one or more episodes of serious psychological depression that last two or more weeks each, do not have intervening episodes of mania or hypomania, and are characterized by a loss of interest or pleasure in almost all activities and by some or all of disturbances of appetite, sleep, or psychomotor functioning, a decrease in energy, difficulties in…
	Transient ischemic attack (TIA)	A brief attack (from a few minutes to an hour) of cerebral dysfunction of vascular origin, with no persistent neurological deficit.
	Chronic obstructive pulmonary disease (COPD)	A chronic and progressive lung disorder characterized by the loss of elasticity of the bronchial tree and the air sacs, destruction of the air sacs wall, thickening of the bronchial wall, and mucous accumulation in the bronchial tree. The pathologic changes result in the disruption of the air flow in the bronchial airways. Signs and symptoms include shortness of breath, wheezing, productive cough…
	Atrial fibrillation and flutter (AF)	A disorder characterized by an electrocardiographic finding of a supraventricular arrhythmia characterized by the replacement of consistent P waves by rapid oscillations or fibrillatory waves that vary in size, shape and timing and are accompanied by an irregular ventricular response.
	Myocardial infarction (MI)	Coagulation of blood in any of the coronary vessels. The presence of a blood clot (thrombus) often leads to myocardial infarction.
	Gingivitis and periodontal diseases	An acute or chronic inflammatory process that affects the tissues that surround and support the teeth.
	Hypertension	Persistently high systemic arterial blood pressure. Based on multiple readings (blood pressure determination), hypertension is currently defined as when systolic pressure is consistently greater than 140 mm Hg or when diastolic pressure is consistently 90 mm Hg or more.
	Heart failure	Heart failure caused by abnormal myocardial contraction during systole leading to defective cardiac emptying.
	Osteoporosis	A condition of reduced bone mass, with decreased cortical thickness and a decrease in the number and size of the trabeculae of cancellous bone (but normal chemical composition), resulting in increased fracture incidence.
	Metabolic dysfunction-associated steatotic liver disease (MASLD)	A term referring to fatty replacement of the hepatic parenchyma which is not related to alcohol use.
	Pulmonary embolism	The obstruction of the pulmonary artery or one of its branches by an embolus, sometimes associated with infarction of the lung.
	Epilepsy	A brain disorder characterized by episodes of abnormally increased neuronal discharge resulting in transient episodes of sensory or motor neurological dysfunction, or psychic dysfunction. These episodes may or may not be associated with loss of consciousness or convulsions.
	Cardiomyopathy	A disease of the heart muscle or myocardium proper. Cardiomyopathies may be classified as either primary or secondary, on the basis of etiology, or on the pathophysiology of the lesion: hypertrophic, dilated, or restrictive.
	Rheumatoid arthritis	A chronic, systemic autoimmune disorder characterized by inflammation in the synovial membranes and articular surfaces. It manifests primarily as a symmetric, erosive polyarthritis that spares the axial skeleton and is typically associated with the presence in the serum of rheumatoid factor.
	Stroke	A disorder resulting from inadequate blood flow in the vessels that supply the brain. Representative examples include cerebrovascular ischemia, cerebral embolism, and cerebral infarction.
	Coronary atherosclerosis	Build-up of fatty material and calcium deposition in the arterial wall resulting in partial or complete occlusion of the coronary vasculature.

## Sheet: Supplementary Table 2
Supplementary Table 2: Percentage of sample overlap between FinnGen genome-wide association studies (GWASs) of the 19 diseases.
	Type 2 diabetes	Asthma	Metabolic dysfunction-associated steatotic liver disease(MASLD)	Osteoporosis	Coronary atherosclerosis	Obesity	Depression	Transient ischemic attack (TIA)	stroke	Chronic obstructive pulmonary disease (COPD)	Epilepsy	Atrial fibrillation and flutter (AF)	Myocardial infarction (MI)	Pulmonary embolism	Heartfail	Cardiomyopathy	Rhematoid	Gingivitis
Asthma	0.18
Metabolic dysfunction-associated steatotic liver disease(MASLD)	0.5
Osteoporosis
Coronary atherosclerosis	0.34	0.15
Obesity	0.35	0.18			0.15
Depression	0.25	0.18			0.1	0.25
Transient ischemic attack (TIA)	0.06	0.12			0.31		0.12
Stroke	0.07	0.1			0.34		0.11
Chronic obstructive pulmonary disease (COPD)	0.23	0.27					0.14
Epilepsy		0.13
Atrial fibrillation and flutter (AF)	0.28	0.15			0.37		0.09
Myocardial infarction (MI)	0.29	0.1			0.76			0.15	0.19			0.33
Pulmonary embolism		0.15				0.11
Heartfail	0.34	0.14			0.53	0.14			0.53	0.31		0.59	0.33	0.21
Cardiomyopathy	0.25				0.38							0.5			0.6
Rheumatoid	0.12	0.12
Gingivitis	0.23						0.33
Hypertension	0.76	0.39	0.54		0.65	0.52			0.65	0.53	0.53	0.64	0.61		0.71		0.37	0.28
*Empty cells mean that there are no sample overlaps for those disease pairs.

## Sheet: Supplementary Table 3
Supplementary Table 3: Statistical significance (p-values) of the genetic correlation among the 19 cardiovascular diseases and their comorbidities as estimated using Linkage disequilibrium score (LDSC) regression.
	Asthma	Obesity	Depression	Transient ischemic attack (TIA)	Chronic obstructive pulmonary disease (COPD)	Atrial fibrillation and flutter (AF)	Myocardial infarction (MI)	Heartfail	Gingivitis	Hypertension
Type 2 diabetes (T2D)	7.7e-18	4.2e-107	5.4e-05	6.3e-12	2.7e-09	7.2e-32	4.2e-32	2.7e-46	5.5e-10	7.6e-97
Asthma		4.6e-36	2.4e-42	3.2e-10	2.6e-38	2.4e-09	8.8e-05	1.1e-08	4.3e-16	3.6e-15
Obesity			7.9e-18	2.8e-05	2.2e-23	2.8e-42	1.9e-18	1.9e-47	7.3e-17	1.6e-81
Depression				5.5e-17	1.1e-30	2.2e-06	2.7e-05	0.00035	1.1e-21	9.4e-13
Transient ischemic attack (TIA)					0.0019	2.3e-18	5.9e-15	5.4e-08	2e-09	2.5e-21
Chronic obstructive pulmonary disease (COPD)						1.3e-05	9.4e-08	1.2e-17	1.3e-07	1e-09
Atrial fibrillation and flutter (AF)							3.5e-34	2.8e-55	7e-05	4.7e-87
Myocardial infarction (MI)								1.2e-31	0.01	6e-47
Heartfail									0.004	2.8e-65
Gingivitis										1.9e-08

## Sheet: Supplementary Table 4
Supplementary Table 4: Summary of 29 SNPs identified from multitrait GWAS via GenomicSEM, including original GWAS betas, standard errors, p-values, alternate allele frequency (af_alt), alternate allele frequency among cases (af_alt_cases), alternate allele frequency among controls (af_alt_controls) and Q-SNP heterogeneity statistics.
	Type 2 diabetes						Asthma						Obesity						Depression						Transient ischemic attach (TIA)						Chronic obstructive pulmonary disease (COPD)						Atrial fibrillation (AF)						Myocardial infarction (MI)						Heart failure (HF)
SNP ID	Beta	Standard Error	P-value	af_alt	af_alt_cases	af_alt_controls	Beta	Standard Error	P-value	af_alt	af_alt_cases	af_alt_controls	Beta	Standard Error	P-value	af_alt	af_alt_cases	af_alt_controls	Beta	Standard Error	P-value	af_alt	af_alt_cases	af_alt_controls	Beta	Standard Error	P-value	af_alt	af_alt_cases	af_alt_controls	Beta	Standard Error	P-value	af_alt	af_alt_cases	af_alt_controls	Beta	Standard Error	P-value	af_alt	af_alt_cases	af_alt_controls	Beta	Standard Error	P-value	af_alt	af_alt_cases	af_alt_controls	Beta
rs10767734	-0.028507	0.007205	7.60379e-05	0.374442	0.369634	0.3751	-0.015615	0.00740757	0.0350324	0.37513	0.37076	0.375925	-0.0489129	0.0086362	1.48139e-08	0.374167	0.362569	0.374947	-0.0342231	0.00660961	2.24543e-07	0.374233	0.366092	0.375344	-0.0112005	0.0098141	0.25376	0.374314	0.371496	0.374469	-0.0498868	0.0101015	7.87118e-07	0.374472	0.364505	0.37506	-0.0354399	0.00890004	6.8339e-05	0.37524	0.371606	0.376153	-0.0178008	0.00948567	0.0605731	0.374488	0.371072	0.374748	-0.0222565
rs6984496	-0.0402774	0.00704557	1.08608e-08	0.457399	0.454537	0.457791	-0.0417312	0.00726483	9.23166e-09	0.458025	0.446096	0.460196	-0.0364076	0.00842756	1.5598e-05	0.45736	0.449049	0.457919	-0.00036628	0.00645815	0.954771	0.457509	0.452396	0.458207	-0.0285847	0.00960516	0.00292065	0.45748	0.448975	0.457948	-0.0405054	0.00985381	3.94584e-05	0.459042	0.455666	0.459242	-0.0022531	0.00871721	0.796047	0.459909	0.463368	0.45904	-0.0138801	0.0092768	0.134597	0.457797	0.456453	0.4579	-0.0179373
rs1631685	-0.0466555	0.00697565	2.25736e-11	0.507004	0.497414	0.508315	-0.0283742	0.00718376	7.82258e-05	0.508097	0.50423	0.508801	-0.0577573	0.00833468	4.21502e-12	0.506664	0.494269	0.507498	-0.000588129	0.00639098	0.926678	0.506629	0.50791	0.506454	-0.00526076	0.00949692	0.579617	0.506517	0.507775	0.506448	-0.011205	0.0097585	0.250872	0.50715	0.505168	0.507267	-0.025386	0.00861819	0.003223	0.50737	0.506576	0.50757	-0.000705	0.00917627	0.93876	0.506533	0.509935	0.506274	-0.0260287
rs9955276	0.0512689	0.00911534	1.86093e-08	0.173712	0.180496	0.172784	0.0181333	0.00944994	0.0549984	0.173646	0.175325	0.17334	0.0760339	0.0108007	1.92619e-12	0.174054	0.184667	0.173341	0.0140461	0.00842076	0.0953103	0.174039	0.174647	0.173956	-0.0123108	0.0125061	0.324929	0.17417	0.171972	0.174291	0.022154	0.012826	0.0841182	0.174139	0.176983	0.173971	0.0433148	0.0112984	0.00012622	0.173609	0.176933	0.172773	0.0129792	0.0120976	0.283329	0.173905	0.17448	0.173861	0.0315485
rs1788826	-0.0422086	0.00729231	7.11885e-09	0.649423	0.64108	0.650564	-0.037075	0.00750757	7.87898e-07	0.650216	0.644301	0.651293	-0.0456263	0.0086975	1.55511e-07	0.649127	0.640581	0.649702	0.00547773	0.00668962	0.412878	0.64906	0.651009	0.648794	-0.00221671	0.00995027	0.823708	0.649177	0.649906	0.649137	-0.0174268	0.010218	0.0881029	0.649823	0.647646	0.649951	-0.02784	0.00903416	0.00205869	0.650106	0.64915	0.650346	-0.0071131	0.00961455	0.459407	0.64915	0.64968	0.64911	-0.0281353
rs9373363	-0.0372443	0.0074098	4.99896e-07	0.33334	0.32729	0.334167	-0.0181045	0.00760856	0.0173368	0.333628	0.330613	0.334177	-0.0261472	0.00886752	0.00319168	0.333129	0.327868	0.333482	-0.022322	0.00679771	0.00102438	0.333149	0.328386	0.333799	-0.011784	0.0100808	0.242425	0.333371	0.332825	0.333402	-0.0229995	0.0103648	0.0264868	0.333479	0.330887	0.333632	-0.0397172	0.00915035	1.4215e-05	0.333574	0.332563	0.333828	-0.0143282	0.00973871	0.141221	0.333057	0.3329	0.333069	-0.0244053
rs6966915	0.044751	0.00728334	8.03212e-10	0.345253	0.353269	0.344157	0.0165349	0.00753368	0.028178	0.345015	0.347245	0.344609	0.0416421	0.00870434	1.71791e-06	0.345616	0.354768	0.345001	0.0283873	0.00669184	2.21462e-05	0.345575	0.350028	0.344967	0.00871447	0.00996157	0.381678	0.345316	0.346924	0.345228	0.0124556	0.0102332	0.223535	0.345184	0.349257	0.344944	0.0201537	0.00904352	0.0258458	0.344569	0.346416	0.344105	0.0229954	0.00963484	0.0170004	0.345175	0.348692	0.344907	0.027912
rs987237	0.033931	0.00847346	6.21799e-05	0.211982	0.217202	0.211268	0.0151336	0.00877059	0.0844384	0.211503	0.212493	0.211323	0.0898549	0.0100226	3.09742e-19	0.212111	0.226806	0.211123	0.0108673	0.00781849	0.164545	0.212174	0.212764	0.212094	-0.0139585	0.0116327	0.230165	0.212189	0.208726	0.21238	-0.00134822	0.0119125	0.90989	0.212058	0.21245	0.212035	0.0378415	0.0104892	0.00030895	0.212066	0.215067	0.211312	0.0265874	0.0112213	0.0178185	0.212203	0.215029	0.211988	0.0284524
rs1045529	0.0294829	0.00699668	2.51067e-05	0.495997	0.497247	0.495826	0.0378398	0.00721507	1.56664e-07	0.496177	0.507048	0.494198	0.0361969	0.00837367	1.54131e-05	0.496232	0.505356	0.495619	0.00301593	0.00641874	0.638453	0.496184	0.501578	0.495448	0.0268163	0.00953881	0.00493446	0.496201	0.503881	0.495778	0.0464587	0.00979627	2.11115e-06	0.494821	0.499904	0.494521	0.00375099	0.00867467	0.665446	0.494733	0.491896	0.495446	0.00689103	0.00922775	0.455201	0.496	0.495449	0.496042	0.00651944
rs997295	0.0429734	0.0072883	3.7192e-09	0.643687	0.652595	0.642469	0.00107778	0.00747622	0.885373	0.643837	0.64324	0.643946	0.0522208	0.00872434	2.15531e-09	0.644268	0.65542	0.643518	0.0032543	0.00665424	0.624803	0.644207	0.644153	0.644214	0.0218458	0.00990607	0.0274334	0.644066	0.64823	0.643836	0.00572154	0.010176	0.573938	0.644506	0.647284	0.644342	0.00976206	0.00897915	0.276952	0.643165	0.644868	0.642737	0.0267528	0.00959136	0.00528275	0.644096	0.650752	0.643589	0.0148259
rs2476601	-0.0668939	0.00975334	6.95505e-12	0.85238	0.849127	0.852825	-0.0348141	0.0100248	0.000515086	0.852756	0.848261	0.853574	-0.00882083	0.0117021	0.45098	0.852442	0.85066	0.852562	-0.0107734	0.00895992	0.229209	0.852489	0.850141	0.852809	-0.0105763	0.0134429	0.431424	0.85234	0.852979	0.852305	-0.0311952	0.0138404	0.0242014	0.852877	0.851512	0.852957	-0.0307065	0.0121736	0.0116565	0.853406	0.854337	0.853171	-0.0567039	0.0129034	1.1104e-05	0.852491	0.849894	0.852688	-0.0362297
rs7837587	0.0284078	0.00706762	5.83391e-05	0.570596	0.570369	0.570627	0.0312267	0.00729715	1.87482e-05	0.570408	0.580193	0.568627	0.0393173	0.00846931	3.44516e-06	0.570792	0.580716	0.570125	0.00523765	0.00648718	0.419445	0.570682	0.57689	0.569835	0.0217054	0.00963883	0.0243304	0.57079	0.577149	0.57044	0.0447085	0.00989149	6.18686e-06	0.569597	0.573411	0.569372	0.00137761	0.00874758	0.874863	0.568763	0.564867	0.569742	-0.0067408	0.00931707	0.469383	0.570623	0.56661	0.570928	0.0135384
rs4841005	-0.0314494	0.00699425	6.90939e-06	0.530994	0.528929	0.531276	-0.0235987	0.00721186	0.00106714	0.531539	0.525074	0.532716	-0.0393784	0.00836743	2.52435e-06	0.530715	0.521373	0.531343	-0.0043436	0.00642037	0.498702	0.530778	0.526912	0.531306	-0.02458	0.00954474	0.0100171	0.530798	0.524506	0.531145	-0.0346714	0.00979363	0.000399834	0.531544	0.527096	0.531806	-0.0083077	0.00866547	0.337702	0.532275	0.533591	0.531944	0.00845888	0.0092277	0.359309	0.530947	0.534708	0.530661	-0.0175646
rs7642749	0.025527	0.00737579	0.000538344	0.338133	0.342854	0.337487	0.0290449	0.00759043	0.000129966	0.33752	0.342831	0.336553	0.0476536	0.00878726	5.85976e-08	0.338676	0.349859	0.337924	0.0239869	0.00675828	0.000386314	0.338624	0.342929	0.338037	0.011489	0.0100796	0.254356	0.338464	0.339941	0.338383	0.0148707	0.0103592	0.151145	0.338224	0.343018	0.337941	0.0273903	0.009132	0.00270533	0.33738	0.342074	0.3362	0.0137517	0.00974171	0.158057	0.338747	0.34233	0.338475	0.00554328
rs8000666	-0.00200722	0.0171959	0.907076	0.0430377	0.0426851	0.0430859	0.0305561	0.0175929	0.0824157	0.0430996	0.0445165	0.0428417	0.00114875	0.0204894	0.955289	0.0429866	0.0433099	0.0429648	-0.0163209	0.0156887	0.298203	0.0429964	0.0427851	0.0430252	0.0426468	0.0234136	0.0685378	0.0430184	0.0446855	0.0429266	0.0131166	0.0241467	0.58699	0.0428463	0.0432205	0.0428242	-0.006897	0.0213218	0.746337	0.042894	0.0426662	0.0429512	0.0114351	0.0227067	0.614541	0.0429712	0.0435538	0.0429269	-0.0028347
rs17049712	0.045064	0.00798017	1.63268e-08	0.251244	0.258637	0.250232	0.0235907	0.00822445	0.0041261	0.2517	0.255774	0.250958	0.0662433	0.00948477	2.8655e-12	0.251624	0.2635	0.250826	0.00533287	0.00734429	0.467762	0.251618	0.253016	0.251427	-0.00310791	0.0109239	0.776022	0.25153	0.250435	0.25159	0.0403721	0.0111675	0.000300186	0.251281	0.255871	0.25101	0.00678988	0.00992081	0.493718	0.250707	0.2489	0.251161	0.014548	0.0105548	0.168102	0.251347	0.253192	0.251207	0.0137345
rs7837979	0.0331276	0.00698688	2.12251e-06	0.499896	0.502748	0.499506	0.0217902	0.00720202	0.0024817	0.500351	0.507339	0.499079	0.0393581	0.00835113	2.44202e-06	0.500133	0.510154	0.499459	0.010381	0.00640476	0.105054	0.500065	0.506358	0.499206	0.0303619	0.00952797	0.00143953	0.50013	0.50818	0.499687	0.041549	0.00977309	2.12471e-05	0.499234	0.504642	0.498915	0.00489545	0.00864641	0.571269	0.49829	0.495907	0.498889	-0.0035194	0.00921185	0.702427	0.499984	0.497546	0.500169	0.00764367
rs4382480	0.0281693	0.00699511	5.64937e-05	0.4961	0.495907	0.496126	0.0375772	0.00721161	1.88174e-07	0.496125	0.506347	0.494264	0.0334332	0.00836919	6.47485e-05	0.496297	0.504242	0.495763	0.00182245	0.00641198	0.776238	0.496212	0.500811	0.495584	0.0343652	0.00953385	0.000312702	0.496244	0.50574	0.495721	0.0403489	0.00979506	3.80006e-05	0.495061	0.499371	0.494806	0.00395785	0.00866883	0.647987	0.494435	0.492195	0.494998	-0.0009528	0.00922395	0.917728	0.496213	0.494519	0.496342	0.00835999
rs4711966	0.0222602	0.007554	0.0032107	0.309197	0.313315	0.308634	0.0163224	0.00780344	0.0364662	0.308202	0.30938	0.307987	0.0556203	0.00899653	6.31277e-10	0.309149	0.320713	0.308372	0.00756668	0.00694154	0.275688	0.309279	0.309364	0.309267	-0.0048743	0.0103428	0.637447	0.309163	0.305736	0.309352	0.014414	0.0105949	0.173683	0.309186	0.312389	0.308997	0.0417801	0.00934741	7.8329e-06	0.30886	0.31215	0.308034	0.0394806	0.00996793	7.471e-05	0.308945	0.313263	0.308617	0.024548
rs16910770	0.0295658	0.00805138	0.00024053	0.246924	0.253113	0.246077	0.0171913	0.00832399	0.0388973	0.246462	0.248391	0.246111	0.0352172	0.00959718	0.000242991	0.247109	0.253877	0.246654	0.00773274	0.00741514	0.297027	0.247183	0.246761	0.24724	0.0160696	0.0110243	0.144938	0.247003	0.248968	0.246895	0.042901	0.0112269	0.000132761	0.246921	0.255788	0.246398	0.0287744	0.00997016	0.00390113	0.246254	0.250772	0.245118	0.00484706	0.0106447	0.648856	0.246965	0.247776	0.246904	0.0301606
rs7005363	0.0306744	0.00700508	1.19289e-05	0.505813	0.506931	0.50566	0.0301922	0.0072215	2.90382e-05	0.505715	0.51513	0.504001	0.0313055	0.00838044	0.00018731	0.506037	0.513978	0.505504	0.00572158	0.00642216	0.372976	0.505975	0.512121	0.505137	0.0283586	0.00955257	0.00299075	0.506038	0.513628	0.505621	0.0410108	0.00981359	2.9282e-05	0.504836	0.509253	0.504575	0.00168219	0.00867382	0.846224	0.504241	0.50138	0.50496	-0.0122181	0.00924195	0.186161	0.505855	0.501719	0.50617	0.00966259
rs10086521	-0.0304319	0.00719001	2.31084e-05	0.612667	0.609853	0.613052	-0.0325207	0.00739907	1.1065e-05	0.613105	0.605239	0.614537	-0.0300878	0.00858426	0.000456604	0.612535	0.606057	0.612971	-0.00397679	0.00659179	0.546312	0.612658	0.609463	0.613094	-0.0304965	0.00977963	0.00181857	0.61274	0.60495	0.613169	-0.0368826	0.0100674	0.000248725	0.613569	0.609231	0.613825	-0.0093791	0.00892055	0.293072	0.614834	0.615932	0.614557	-0.0138634	0.00948051	0.143657	0.612749	0.611345	0.612856	-0.01423
rs4841318	0.0328603	0.00795273	3.597e-05	0.734551	0.735576	0.734411	0.025543	0.00823755	0.00193001	0.73495	0.74137	0.733781	0.0444585	0.00957315	3.41586e-06	0.734788	0.74313	0.734228	0.00832198	0.0073185	0.255489	0.734679	0.739601	0.734008	0.026644	0.0108704	0.0142443	0.734824	0.740329	0.734521	0.0304637	0.0111209	0.00615673	0.734089	0.735181	0.734025	0.0124488	0.00979944	0.203958	0.733655	0.732404	0.733969	-0.0040558	0.0104728	0.698556	0.734707	0.732908	0.734844	0.0196758
rs13063979	0.0432356	0.00784596	3.57701e-08	0.267178	0.272982	0.266385	0.0222733	0.00807938	0.00583674	0.267532	0.272563	0.266617	0.0537392	0.00934493	8.8914e-09	0.267496	0.277732	0.266808	0.00743674	0.00721345	0.302562	0.26747	0.270224	0.267094	0.0135012	0.0107281	0.208214	0.267559	0.27038	0.267404	-0.0125956	0.0110682	0.25512	0.266846	0.261563	0.267158	0.00957618	0.00974898	0.325964	0.266779	0.265648	0.267063	0.0314519	0.0103344	0.002339	0.26738	0.271966	0.267031	0.0330532
rs7428918	0.032292	0.00736952	1.17685e-05	0.655795	0.664229	0.654642	-0.00117656	0.00755146	0.876187	0.654466	0.653685	0.654608	0.0315001	0.00881014	0.000349647	0.655893	0.662237	0.655467	0.0409818	0.00674991	1.26748e-09	0.655776	0.662355	0.654878	0.0137579	0.0100221	0.169828	0.655563	0.658926	0.655378	0.0257238	0.0103182	0.0126654	0.656214	0.663973	0.655756	0.0335831	0.00906952	0.00021319	0.654385	0.659235	0.653166	0.0165682	0.00969112	0.0873353	0.655713	0.661188	0.655297	0.0235598
rs6068222	0.0463303	0.00786401	3.8286e-09	0.728449	0.73364	0.72774	0.0146747	0.00807375	0.0691274	0.728027	0.731858	0.72733	0.0478219	0.00944439	4.11566e-07	0.728925	0.738625	0.728273	0.0196885	0.0072202	0.00639411	0.728836	0.734271	0.728094	0.00870938	0.0106833	0.414938	0.728891	0.73115	0.728767	0.00319961	0.0109341	0.769807	0.728178	0.726444	0.72828	0.0269452	0.00967583	0.00535624	0.727865	0.730218	0.727273	0.0164256	0.0103113	0.111164	0.728885	0.730574	0.728757	0.0198234
rs12589028	0.0422651	0.00738967	1.06844e-08	0.331597	0.335266	0.331096	0.0282505	0.00760045	0.000201642	0.330489	0.336435	0.329406	0.0325575	0.00883139	0.0002273	0.331947	0.337818	0.331552	0.0100973	0.00678049	0.136441	0.331875	0.334959	0.331455	0.0282406	0.0100622	0.0050068	0.331816	0.337262	0.331516	0.026254	0.0103762	0.0113993	0.33161	0.335736	0.331367	0.0155101	0.00916896	0.0907256	0.331258	0.331524	0.331192	0.0303372	0.00973934	0.00184001	0.33172	0.336886	0.331327	0.0266369
rs871004	0.0301458	0.00703207	1.81176e-05	0.427813	0.431838	0.427263	0.00322763	0.00724371	0.655902	0.427065	0.429171	0.426682	0.0355484	0.00840398	2.33749e-05	0.428021	0.436218	0.42747	-0.000209706	0.00645068	0.974066	0.428043	0.429193	0.427886	-0.000135522	0.00958554	0.98872	0.428049	0.427897	0.428058	0.0160044	0.00985049	0.10422	0.427807	0.429706	0.427695	0.0165157	0.0087096	0.0579242	0.426736	0.427592	0.426521	0.0145281	0.00927027	0.117075	0.427474	0.429041	0.427355	0.024343
rs6993841	-0.0343388	0.00701481	9.82087e-07	0.542607	0.541255	0.542792	-0.0302638	0.00721473	2.73193e-05	0.543155	0.534799	0.544676	-0.0183999	0.00838757	0.028256	0.542546	0.538263	0.542833	0.00178178	0.00642801	0.781635	0.542643	0.539445	0.543079	-0.0308856	0.00953859	0.0012039	0.542712	0.534976	0.543138	-0.0324233	0.00981379	0.000953674	0.543692	0.540505	0.54388	-0.0043358	0.00868651	0.617679	0.54436	0.545696	0.544024	-0.0177731	0.0092322	0.0542151	0.542708	0.542732	0.542707	-0.0211211
[truncated: 19 more columns]

## Sheet: Supplementary Table 5
Supplementary Table 5: Standardized factor loadings and standard errors for individual traits in the GenomicSEM model of the genetic latent factor.
Traits	Factor loading	standard error	P-value
Myocardial infarction (MI)	0.55	0.03	6.14296e-83
Heart failure (HF)	0.79	0.03	1.61709e-123
Transcient ischemic attack (TIA)	0.58	0.04	1.44065e-38
Atrial fibrillation (AF)	0.62	0.03	3.82032e-134
Hypertension (HT)	0.76	0.02	1.31643e-249
Chronic obstructive pulmonary disease (COPD)	0.43	0.03	2.91663e-39
Asthma	0.44	0.03	1.13839e-55
Obesity	0.74	0.03	1.62541e-167
Type 2 diabetes (T2D)	0.67	0.02	1.29085e-191
Depression	0.36	0.03	1.66265e-36
Gingivitis	0.43	0.04	1.18748e-28

## Sheet: Supplementary Table 6
Supplementary Table 6: Previously reported GWAS associations for 29 independent SNPs supporting external validity of multivariate GWAS findings.
Variation.ID	Chromosome	Trait	p.Value	Catalogue.ID	Risk.Allele	Allele.Frequency	Population	Region	Genes	Platform	PubMed
rs2476601	chr1	White blood cell count	1e-64	rs2476601	None	0.90238	746,667 African American or Afro-Caribbean, African ancestry, European ancestry, East Asian ancestry, Hispanic or Latin American and South Asian ancestry individuals	1p13.2	None	Affymetrix, Illumina [24649327] (imputed)	32888493
rs2476601	chr1	Monocyte count	1e-10	rs2476601	None	0.899691	521,594 European ancestry individuals	1p13.2	None	Affymetrix, Illumina [50262088] (imputed)	32888493
rs2476601	chr1	Lymphocyte counts	1e-63	rs2476601	None	0.902093	643,370 African American or Afro-Caribbean, African ancestry, European ancestry, East Asian ancestry, Hispanic or Latin American and South Asian ancestry individuals	1p13.2	None	Affymetrix, Illumina [23472807] (imputed)	32888493
rs2476601	chr1	Lymphocyte counts	1e-67	rs2476601	None	0.899687	524,923 European ancestry individuals	1p13.2	None	Affymetrix, Illumina [50265552] (imputed)	32888493
rs2476601	chr1	Autoimmune thyroid disease	2e-160	rs2476601	None	0.097	30,234 European ancestry cases, 724,172 European ancestry controls	1p13.2	PTPN22	Affymetrix, Illumina [42900000] (imputed)	32581359
rs2476601	chr1	Basal cell carcinoma	2e-14	rs2476601	None	0.91717	31,787 European ancestry cases, 619,351 European ancestry controls	1p13.2	PHTF1	Affymetrix, Illumina [up to 9061544] (imputed)	31174203
rs2476601	chr1	Medication use (thyroid preparations)	3e-169	rs2476601	None	0.102931	24,832 European ancestry cases, 280,750 European ancestry controls	1p13.2	PTPN22	Affymetrix [7288503] (imputed)	31015401
rs2476601	chr1	Medication use (drugs used in diabetes)	7e-09	rs2476601	None	0.102882	15,272 European ancestry cases, 29,0641 European ancestry controls	1p13.2	PTPN22	Affymetrix [7288503] (imputed)	31015401
rs2476601	chr1	Rheumatoid arthritis	1e-12	rs2476601	None	0.084	868 European ancestry cases, 1,194 European ancestry controls	1p13.2	PTPN22	NR [509413]	30891314
rs2476601	chr1	White blood cell count	1e-47	rs2476601	None	None	approximately 444,000 European ancestry individuals	1p13.2		NR [~ 8900000] (imputed)	30595370
rs2476601	chr1	Hypothyroidism	2e-173	rs2476601	None	None	approximately 459,000 European ancestry individuals	1p13.2		NR [~ 8900000] (imputed)	30595370
rs2476601	chr1	Autoimmune traits	2e-103	rs2476601	None	None	approximately 459,000 European ancestry individuals	1p13.2		NR [~ 8900000] (imputed)	30595370
rs2476601	chr1	Systemic seropositive rheumatic diseases (Systemic sclerosis or systemic lupus erythematosus or rheumatoid arthritis or idiopathic inflammatory myopathies)	2e-28	rs2476601	None	None	up to 4,595 European ancestry rheumatoid arthritis cases, up to 3,154 European ancestry systemic lupus erythematosus cases, up to 2,281 European ancestry systemic sclerosis cases, up to 1,674 European ancestry idiopathic inflammatory myopathy cases, 19,704 European ancestry controls	1p13.2	PTPN22	Illumina [6450125] (imputed)	30573655
rs2476601	chr1	Type 1 diabetes	1e-91	rs2476601	None	0.096	6,670 European ancestry cases, 22,308 European ancestry controls	1p13.2	PTPN22	Illumina [252970]	30572963
rs2476601	chr1	Rheumatoid arthritis	4e-81	rs2476601	None	0.094	15,523 European ancestry cases, 22,308 European ancestry controls	1p13.2	PTPN22	Illumina [252970]	30572963
rs2476601	chr1	Autoimmune traits (pleiotropy)	6e-119	rs2476601	None		11,489 European ancestry cases with celiac disease, 15,523 European ancestry cases with rheumatoid arthritis, 3,477 European ancestry cases with systemic sclerosis, 6,670 European ancestry cases with type 1 diabetes, 22,308 European ancestry controls	1p13.2	PTPN22	Illumina [252970]	30572963
rs2476601	chr1	Rheumatoid arthritis	2e-149	rs2476601	None	0.1	916 African American cases, 1,392 African American controls,	1p13.2	PTPN22	Illumina [8380626] (imputed)	30423114
rs2476601	chr1	Latent autoimmune diabetes vs. type 2 diabetes	5e-16	rs2476601	None	0.14	2,779 European ancestry latent autoimmune diabetes cases, 10,396 European ancestry type 2 diabetes cases	1p13.2	PTPN22	Affymetrix, Illumina [8328843] (imputed)	30254083
rs2476601	chr1	Hodgkin's lymphoma	4e-07	rs2476601	None	0.12	5,325 European ancestry cases, 22,425 European ancestry controls	1p13.2	PTPN22	Illumina [> 10000000] (imputed)	30194254
rs2476601	chr1	Systemic lupus erythematosus	1e-24	rs2476601	None	None	6,748 European ancestry cases, 11,516 European ancestry controls, 2,970 African American cases, 2,452 African American controls, 1,872 Hispanic cases, 2,016 Hispanic controls	1p13.2	PTPN22	Illumina [at least 5000000] (imputed)	28714469
rs2476601	chr1	IgM levels	2e-12	rs2476601	None	0.1338	14,442 Icelandic ancestry individuals	1p13.2	PTPN22	Illumina [21568490] (imputed)	28628107
rs2476601	chr1	White blood cell count	2e-21	rs2476601	None	0.8983	172,435 European ancestry individuals	1p13.2	PTPN22	Affymetrix [~ 2500000] (imputed)	27863252
rs2476601	chr1	Sum neutrophil eosinophil counts	5e-13	rs2476601	None	0.8984	170,384 European ancestry individuals	1p13.2	PTPN22	Affymetrix [~ 2500000] (imputed)	27863252
rs2476601	chr1	Sum basophil neutrophil counts	3e-13	rs2476601	None	0.8983	170,143 European ancestry individuals	1p13.2	PTPN22	Affymetrix [~ 2500000] (imputed)	27863252
rs2476601	chr1	Neutrophil count	4e-13	rs2476601	None	0.8983	170,702 European ancestry individuals	1p13.2	PTPN22	Affymetrix [~ 2500000] (imputed)	27863252
rs2476601	chr1	Myeloid white cell count	6e-13	rs2476601	None	0.8984	169,219 European ancestry individuals	1p13.2	PTPN22	Affymetrix [~ 2500000] (imputed)	27863252
rs2476601	chr1	Lymphocyte counts	2e-21	rs2476601	None	0.8983	171,643 European ancestry individuals	1p13.2	PTPN22	Affymetrix [~ 2500000] (imputed)	27863252
rs2476601	chr1	Granulocyte count	5e-13	rs2476601	None	0.8983	169,822 European ancestry individuals	1p13.2	PTPN22	Affymetrix [~ 2500000] (imputed)	27863252
rs2476601	chr1	Vitiligo	1e-18	rs2476601	None	0.09951	2,853 European ancestry cases and 37,405 European ancestry controls	1p13.2	PTPN22	Illumina [8966411] (imputed)	27723757
rs2476601	chr1	Systemic lupus erythematosus	8e-13	rs2476601	None	0.091	1,659 Chinese ancestry cases, 3,398 Chinese ancestry controls, 4,036 European ancestry cases, 6,959 European ancestry controls	1p13.2	PTPN22	NR [6344733] (imputed)	27399966
rs2476601	chr1	Systemic lupus erythematosus or rheumatoid arthritis	2e-35	rs2476601	None		2,237 European ancestry systemic lupus erythematosus cases, 3,911 European ancestry rheumatoid arthritis cases, 10,398 European ancestry controls	1p13.2	PTPN22	NR [at least 309839] (imputed)	27193031
rs2476601	chr1	Hypothyroidism	2e-31	rs2476601	None	None	17,558 European ancestry cases, 117,083 European ancestry controls	1p13.2	PTPN22	Illumina [13676411] (imputed)	27182965
rs2476601	chr1	Chronic inflammatory diseases (ankylosing spondylitis, Crohn's disease, psoriasis, primary sclerosing cholangitis, ulcerative colitis) (pleiotropy)	3e-12	rs2476601	None	None	8,726 European ancestry ankylosing spondylitis cases, 19,085 European ancestry Crohn's disease cases, 6,530 European ancestry psoriasis cases, 3,408 European ancestry primary sclerosing cholangitis cases, 14,513 European ancestry ulcerative colitis cases, 34,213 European ancestry controls	1p13.2	PTPN22	Illumina [130052]	26974007
rs2476601	chr1	Late-onset myasthenia gravis	7e-06	rs2476601	None	0.11	532 European ancestry cases, 2,128 European ancestry controls	1p13.2	PTPN22	Illumina [6175472] (imputed)	26562150
rs2476601	chr1	Systemic lupus erythematosus	1e-28	rs2476601	None		5,201 European ancestry cases, 9,066 European ancestry controls	1p13.2	PTPN22	Illumina [644674]	26502338
rs2476601	chr1	Polymyositis	8e-11	rs2476601	None	0.09	931 European ancestry cases, 15,651 European ancestry controls	1p13.2	PTPN22	Illumina [90536]	26362759
rs2476601	chr1	Idiopathic inflammatory myopathy	7e-09	rs2476601	None	0.09	2,556 European ancestry cases, 15,651 European ancestry controls	1p13.2	PTPN22	Illumina [90536]	26362759
rs2476601	chr1	Crohn's disease	4e-17	rs2476601	None	None	5,956 European ancestry cases, 14,927 European ancestry controls	1p13.2	None	Affymetrix, Illumina [~ 9000000] (imputed)	26192919
rs2476601	chr1	Type 1 diabetes and autoimmune thyroid diseases	7e-20	rs2476601	None	None	346 European ancestry cases, 727 European ancestry controls	1p13.2	PHTF1, PTPN22	Illumina [514008]	25936594
rs2476601	chr1	Type 1 diabetes	1e-100	rs2476601	None	0.09	6,683 European ancestry cases, 12,173 European ancestry controls, 2,601 European ancestry affected sibling pair families, 69 European ancestry trios	1p13.2	PTPN22	Illumina [135870]	25751624
rs2476601	chr1	Alopecia areata	9e-08	rs2476601	None	None	2,332 European ancestry cases and 5,233 European ancestry controls	1p13.2	PTPN22	Illumina [1233578] (imputed)	25608926
rs2476601	chr1	Rheumatoid arthritis (ACPA-positive)	2e-126	rs2476601	None	0.11	2,234 Korean ancestry cases, 7,065 Korean ancestry controls, 10,288 European ancestry cases, 35,502 European ancestry controls	1p13.2	PTPN22	Illumina [133816] (imputed)	24532676
rs2476601	chr1	Rheumatoid arthritis	5e-33	rs2476601	None		3,034 European ancestry cases, 5,271 European ancestry controls	1p13.2	PTPN22	Affymetrix, Illumina [1831729] (imputed)	24449572
rs2476601	chr1	Rheumatoid arthritis	9e-170	rs2476601	None	0.09	up to 14,361 European ancestry cases, up to 42,923 European ancestry controls, up to 4,873 East Asian ancestry cases, up to 17,642 East Asian ancestry controls	1p13.2	PTPN22	Affymetrix, Illumina [up to 9739303] (imputed)	24390342
rs2476601	chr1	Rheumatoid arthritis (ACPA-positive)	8e-77	rs2476601	None	0.09	up to 9,585 European ancestry cases, up to 33,742 European ancestry controls	1p13.2	PTPN22, RSBN1	Illumina [129464] (imputed)	23143596
rs2476601	chr1	Rheumatoid arthritis	9e-62	rs2476601	None	0.09	up to 13,838 European ancestry cases, up to 33,742 European ancestry controls	1p13.2	PTPN22, RSBN1	Illumina [129464] (imputed)	23143596
rs2476601	chr1	Myasthenia gravis	8e-10	rs2476601	None	0.11	400 European ancestry cases, 5,505 European ancestry controls	1p13.2	PTPN22	Illumina [274256]	23055271
rs2476601	chr1	Hashimoto thyroiditis	4e-15	rs2476601	None	0.0962	462 European ancestry cases, 9,364 European ancestry controls	1p13.2	PTPN22	Illumina [103875]	22922229
rs2476601	chr1	Graves' disease	4e-16	rs2476601	None	0.0962	2,285 European ancestry cases, 9,364 European ancestry controls	1p13.2	PTPN22	Illumina [103875]	22922229
rs2476601	chr1	Autoimmune thyroid diseases (Graves disease or Hashimoto's thyroiditis)	1e-22	rs2476601	None	0.0962	2,282 European ancestry Graves disease cases, 451 European ancestry Hashimoto's thyroiditis cases, 9364 European ancestry controls	1p13.2	PTPN22	Illumina [103875]	22922229
rs2476601	chr1	Type 1 diabetes	2e-111	rs2476601	None	None	8,506 European ancestry cases, up to 10,596 European ancestry controls	1p13.2	PTPN22	Affymetrix, Illumina [NR]	21829393
rs2476601	chr1	Rheumatoid arthritis	1e-08	rs2476601	None	None	1,147 European ancestry ACPA positive RA cases, 774 European ancestry ACPA negative RA cases, 1,079 European ancestry controls	1p13.2	PTPN22	Illumina [1723056] (imputed)	21156761
rs2476601	chr1	Crohn's disease	4e-09	rs2476601	None	0.907	6,333 European ancestry cases, 15,056 European ancestry controls	1p13.2	PTPN22	Affymetrix, Illumina [953241] (imputed)	21102463
rs2476601	chr1	Rheumatoid arthritis	9e-74	rs2476601	None	0.10	5,539 European ancestry cases, 20,169 European ancestry controls	1p13.2	PTPN22	Affymetrix, Illumina [~ 2716259] (imputed)	20453842
rs2476601	chr1	Vitiligo	1e-07	rs2476601	None	0.095	1,392 European ancestry cases, 2,629 European ancestry controls	1p13.2	PTPN22	Illumina [520460]	20410501
rs2476601	chr1	Systemic lupus erythematosus	3e-12	rs2476601	None	0.1	1,310 European ancestry cases, 7,859 European ancestry controls	1p13.2	PTPN22	Illumina [~ 2100000] (imputed)	19838195
rs2476601	chr1	Rheumatoid arthritis	2e-21	rs2476601	None	None	2,418 European ancestry cases, 4,504 European ancestry controls	1p13.2	PTPN22	Illumina [278502]	19503088
rs2476601	chr1	Type 1 diabetes	9e-85	rs2476601	None	None	7,514 European ancestry cases, 9,045 European ancestry controls	1p13.2	PTPN22	Affymetrix, Illumina [841622] (imputed)	19430480
rs2476601	chr1	Crohn's disease	1e-08	rs2476601	None	0.90	3,230 European ancestry cases, 4,829 European ancestry controls	1p13.2	PTPN22	Affymetrix, Illumina [635547] (imputed)	18587394
rs2476601	chr1	Rheumatoid arthritis	2e-11	rs2476601	None	0.10	1,522 European ancestry cases, 1,850 European ancestry controls	1p13.2	PTPN22	Illumina [297086]	17804836
rs2476601	chr1	Type 1 diabetes	1e-07	rs2476601	None	0.09	467 European ancestry trios, 561 European ancestry cases, 1,143 European ancestry controls	1p13.2	PTPN22	Illumina [543071]	17632545
rs2476601	chr1	Type 1 diabetes	2e-80	rs2476601	None	0.09	2,000 European ancestry cases, 3,000 European ancestry controls	1p13.2	PTPN22	Affymetrix [NR]	17554260
rs10767734	chr11	Intraocular pressure	4e-08	rs10767734	None	None	133,492 European ancestry individuals	11p14.1	MIR8068	Affymetrix, Illumina [up to 40000000] (imputed)	30054594
rs10767734	chr11	Intraocular pressure	1e-08	rs10767734	None	0.6317	115,486 European ancestry individuals	11p14.1	MIR8068, LINC01616	Affymetrix [~ 11900000] (imputed)	29617998
rs997295	chr15	Motion sickness	3e-09	rs997295	None	0.588	80,494 European ancestry individuals	15q23	MAP2K5	Illumina [7428049] (imputed)	25628336
rs9955276	chr18	Fish- and plant-related diet	2e-08	rs9955276	None	None	154,123 European ancestry men, 181,453 European ancestry women	18p11.32	intergenic	Affymetrix [25921788] (imputed)	32066663
rs9955276	chr18	Body mass index	5e-14	rs9955276	None	None	approximately 458,000 European ancestry individuals	18p11.32		NR [~ 8900000] (imputed)	30595370
rs7428918	chr3	Insomnia	9e-09	rs7428918	None	0.7143	651,923 European ancestry males, 679,087 European ancestry females	3p24.3		Affymetrix, Illumina [NR] (imputed)	30804565
rs13063979	chr3	Waist-hip ratio	1e-12	rs13063979	None	0.7323	697,734 European ancestry individuals	3q22.1		NR [~ 27400000] (imputed)	30239722
rs987237	chr6	Waist circumference variance	5e-12	rs987237	None	None	347,158 European ancestry individuals	6p12.3	TFAP2B	NR [5554549] (imputed)	31453325
rs987237	chr6	Waist circumference	1e-34	rs987237	None	None	347,158 European ancestry individuals	6p12.3	TFAP2B	NR [5554549] (imputed)	31453325
rs987237	chr6	Body mass index variance	2e-16	rs987237	None	None	346,393 European ancestry individuals	6p12.3	TFAP2B	NR [5554549] (imputed)	31453325
rs987237	chr6	Body mass index	8e-43	rs987237	None	None	346,393 European ancestry individuals	6p12.3	TFAP2B	NR [5554549] (imputed)	31453325
rs987237	chr6	Waist-hip ratio	1e-19	rs987237	None	0.844	697,734 European ancestry individuals	6p12.3		NR [~ 27400000] (imputed)	30239722
rs987237	chr6	Waist-hip ratio	1e-19	rs987237	None	0.844	316,772 European ancestry male individuals	6p12.3	None	NR [~ 27400000] (imputed)	30239722
rs987237	chr6	Body mass index in physically active individuals	6e-13	rs987237	None	0.18620000000000003	1,957 African American women, 1,773 Filipino ancestry women, 305 Indian ancestry women, 67,609 European ancestry women, 1,206 African American men, 2,029 Indian ancestry men, 43,399 European ancestry men, at least 4,819 European ancestry individuals	6p12.3	TFAP2B	Affymetrix, Illumina, Perlegen [~ 2500000] (imputed)	28448500
rs987237	chr6	Body mass index in physically active individuals	7e-10	rs987237	None	0.1856	1,957 African American women, 1,773 Filipino ancestry women, 305 Indian ancestry women, 67,609 European ancestry women, 1,206 African American men, 2,029 Indian ancestry men, 43,399 European ancestry men, at least 4,819 European ancestry individuals	6p12.3	TFAP2B	Affymetrix, Illumina, Perlegen [~ 2500000] (imputed)	28448500
rs987237	chr6	Body mass index in physically active individuals	7e-14	rs987237	None	0.18420000000000003	1,957 African American women, 1,773 Filipino ancestry women, 305 Indian ancestry women, 67,609 European ancestry women, 1,206 African American men, 2,029 Indian ancestry men, 43,399 European ancestry men, at least 4,819 European ancestry individuals	6p12.3	TFAP2B	Affymetrix, Illumina, Perlegen [~ 2500000] (imputed)	28448500
rs987237	chr6	Body mass index in physically active individuals	3e-11	rs987237	None	0.18259999999999998	1,957 African American women, 1,773 Filipino ancestry women, 305 Indian ancestry women, 67,609 European ancestry women, 1,206 African American men, 2,029 Indian ancestry men, 43,399 European ancestry men, at least 4,819 European ancestry individuals	6p12.3	TFAP2B	Affymetrix, Illumina, Perlegen [~ 2500000] (imputed)	28448500
rs987237	chr6	Body mass index (joint analysis main effects and physical activity interaction)	7e-12	rs987237	None	None	2,518 African American women, 86,278 European ancestry women, 1,773 Filipino ancestry women, 1,030 Indian ancestry women, 1,457 African American men, 55,137 European ancestry men, 7,648 Indian ancestry men, 5,527 European ancestry individuals	6p12.3	TFAP2B	Affymetrix, Illumina, Perlegen [~ 2500000] (imputed)	28448500
rs987237	chr6	Body mass index (joint analysis main effects and physical activity interaction)	6e-10	rs987237	None	None	2,518 African American women, 86,278 European ancestry women, 1,773 Filipino ancestry women, 1,030 Indian ancestry women, 1,457 African American men, 55,137 European ancestry men, 7,648 Indian ancestry men, 5,527 European ancestry individuals	6p12.3	TFAP2B	Affymetrix, Illumina, Perlegen [~ 2500000] (imputed)	28448500
rs987237	chr6	Body mass index (joint analysis main effects and physical activity interaction)	4e-15	rs987237	None	None	2,518 African American women, 86,278 European ancestry women, 1,773 Filipino ancestry women, 1,030 Indian ancestry women, 1,457 African American men, 55,137 European ancestry men, 7,648 Indian ancestry men, 5,527 European ancestry individuals	6p12.3	TFAP2B	Affymetrix, Illumina, Perlegen [~ 2500000] (imputed)	28448500
rs987237	chr6	Body mass index (joint analysis main effects and physical activity interaction)	1e-07	rs987237	None	None	2,518 African American women, 86,278 European ancestry women, 1,773 Filipino ancestry women, 1,030 Indian ancestry women, 1,457 African American men, 55,137 European ancestry men, 7,648 Indian ancestry men, 5,527 European ancestry individuals	6p12.3	TFAP2B	Affymetrix, Illumina, Perlegen [~ 2500000] (imputed)	28448500
rs987237	chr6	Body mass index	7e-10	rs987237	None	0.18620000000000003	2,518 African American women, 86,278 European ancestry women, 1,773 Filipino ancestry women, 1,030 Indian ancestry women, 1,457 African American men, 55,137 European ancestry men, 7,648 Indian ancestry men, 5,527 European ancestry individuals	6p12.3	TFAP2B	Affymetrix, Illumina, Perlegen [~ 2500000] (imputed)	28448500
rs987237	chr6	Body mass index	3e-15	rs987237	None	0.18620000000000003	2,518 African American women, 86,278 European ancestry women, 1,773 Filipino ancestry women, 1,030 Indian ancestry women, 1,457 African American men, 55,137 European ancestry men, 7,648 Indian ancestry men, 5,527 European ancestry individuals	6p12.3	TFAP2B	Affymetrix, Illumina, Perlegen [~ 2500000] (imputed)	28448500
rs987237	chr6	Body mass index	3e-11	rs987237	None	0.18420000000000003	2,518 African American women, 86,278 European ancestry women, 1,773 Filipino ancestry women, 1,030 Indian ancestry women, 1,457 African American men, 55,137 European ancestry men, 7,648 Indian ancestry men, 5,527 European ancestry individuals	6p12.3	TFAP2B	Affymetrix, Illumina, Perlegen [~ 2500000] (imputed)	28448500
rs987237	chr6	Body mass index	2e-16	rs987237	None	0.18420000000000003	2,518 African American women, 86,278 European ancestry women, 1,773 Filipino ancestry women, 1,030 Indian ancestry women, 1,457 African American men, 55,137 European ancestry men, 7,648 Indian ancestry men, 5,527 European ancestry individuals	6p12.3	TFAP2B	Affymetrix, Illumina, Perlegen [~ 2500000] (imputed)	28448500
rs987237	chr6	Childhood body mass index	2e-12	rs987237	None	0.19	34,744 European ancestry children	6p12.3	TFAP2B	Affymetrix, Illumina [2499691] (imputed)	26604143
rs987237	chr6	Body mass index	2e-11	rs987237	None	0.18	7,962 European ancestry high body mass index individuals, 8,106 European ancestry low body mass index individuals	6p12.3	TFAP2B	Affymetrix, Illumina [~ 2800000] (imputed)	23563607
rs987237	chr6	Body mass index	3e-20	rs987237	None	0.18	Up to 123,865 European ancestry individuals	6p12.3	TFAP2B	Affymetrix, Illumina, Perlegen [~ 2800000] (imputed)	20935630
rs987237	chr6	Adiposity	2e-11	rs987237	None	0.164	38,580 European ancestry individuals	6p12.3	TFAP2B	Affymetrix, Illumina [2573738] (imputed)	19557161
rs9373363	chr6	Educational attainment (years of education)	6e-12	rs9373363	None	0.7485	up to 1,131,881 European ancestry individuals	6q24.2		Affymetrix, Illumina [10000000] (imputed)	30038396
rs9373363	chr6	Educational attainment (MTAG)	6e-12	rs9373363	None	0.7485	1,311,438 European ancestry individuals	6q24.2	Intergenic	Affymetrix, Illumina [7100000] (imputed)	30038396
rs4841005	chr8	Metabolite levels	2e-06	rs4841005	None	None	2,076 European ancestry individuals	8p23.1	MFHAS1	Affymetrix [at least 2500000] (imputed)	23823483
rs4382480	chr8	Type 2 diabetes	2e-13	rs4382480	None	0.5386	148,726 European ancestry cases, 24,646 African American cases, 8,616 Hispanic cases, 46,511 Asian ancestry cases, 965,732 European ancestry controls, 31,446 African American controls, 11,829 Hispanic controls, 169,776 Asian ancestry controls	8p23.1	None	Affymetrix, Illumina [at least 945603] (imputed)	32541925
rs1045529	chr8	Myopia	7e-06	rs1045529	None	None	106,086 European ancestry cases, 85,757 European ancestry controls	8p23.1	intergenic	Illumina [13762925] (imputed)	27182965
rs1045529	chr8	Myopia (pathological)	3e-06	rs1045529	None	.528	187 European ancestry cases, 1064 European ancestry controls	8p23.1	intergenic	Affymetrix, Illumina [152234]	23049088
rs4841318	chr8	General factor of neuroticism	9e-11	rs4841318	None	None	270,059 British ancestry individuals	8p23.1	MSRA	Affymetrix [18485882] (imputed)	30867560
rs7005363	chr8	General factor of neuroticism	3e-12	rs7005363	None	None	270,059 British ancestry individuals	8p23.1	MSRA	Affymetrix [18485882] (imputed)	30867560
rs10086521	chr8	General factor of neuroticism	4e-11	rs10086521	None	None	270,059 British ancestry individuals	8p23.1	XKR6	Affymetrix [18485882] (imputed)	30867560
